# Supplementary material for: Hydrosurgical and conventional debridement of burns: randomized clinical trial
Source: Br J Surg. 2022 Mar 3;109(4):332–9. doi: 10.1093/bjs/znab470 (PMC10364696; doi:10.1093/bjs/znab470)
Supplement: znab470_Supplementary_Data [file znab470_supplementary_data.zip]

Archive with 4 entries (4 files):
- CONSORT_Checklist.docx
- Supplementary_Appendix_1.docx
- Supplementary_Appendix_2.docx
- Supplementary_Appendix_3.docx
